# Supplementary material for: Aging Characteristics of ZSM-5 Zeolite on Low-Frequency Acoustic Applications
Source: Nanomaterials (Basel). 2025 Apr 23;15(9):639. doi: 10.3390/nano15090639 (PMC12073534; doi:10.3390/nano15090639)
Supplement: Supplementary file 1 [file nanomaterials-15-00639-s001.zip]

Archive with 1 entries (1 files):
- nanomaterials-3575490-supplementary.pdf
